# Supplementary material for: Dose-Response Analysis of Chemotactic Signaling Response in Salmonella typhimurium LT2 upon Exposure to Cysteine / Cystine Redox Pair
Source: PLoS One. 2016 Apr 7;11(4):e0152815. doi: 10.1371/journal.pone.0152815 (PMC4824473; doi:10.1371/journal.pone.0152815)
Supplement: S1 Data — (XLSX) [file pone.0152815.s001.xlsx]

## Sheet: FIg1A
Time (s)	FRET (add)	Time (s)	FRET (remove)
0.328	0.00082067	1.016	-0.00131
1.328	0.000488042	2.032	-0.000375851
2.344	-0.00188	3.047	-0.00293
3.36	-0.000221007	4.047	-0.00176
4.36	-0.000807898	5.063	-0.0031
5.375	-0.00011159	6.063	-0.00134
6.375	0.00242	7.078	-0.00169
7.391	-0.000274478	8.078	-0.000235728
8.407	-0.000133305	9.094	-0.00108
9.407	0.000204311	10.11	-0.000231095
10.422	0.000749722	11.11	-0.00221
11.422	-0.0014	12.125	-0.00215
12.438	0.000602165	13.125	-0.000856805
13.453	0.00124	14.141	-0.00183
14.453	-0.00118	15.141	-0.00103
15.469	0.000923749	16.157	-0.0032
16.469	0.00114	17.157	0.000409219
17.485	0.000664122	18.172	-0.00161
18.485	0.000957166	19.188	-0.0018
19.5	0.00154	20.188	-0.0036
20.516	0.00138	21.203	-0.00172
21.516	0.00258	22.203	-0.00119
22.532	0.000794015	23.219	-0.000116359
23.547	0.000332105	24.235	-0.000791588
24.563	0.000900647	25.235	-0.00181
25.563	0.00273	26.25	-0.00136
26.578	0.00137	27.25	-0.00111
27.578	4.35683e-05	28.266	-0.000955133
28.594	-0.000697658	29.266	-0.000770546
29.594	-0.000732846	30.282	-0.0013
30.61	-0.00113	31.297	0.00119
31.625	4.28841e-06	32.297	0.00188
32.625	0.000514637	33.313	0.00561
33.657	0.0015	34.313	0.00751
34.657	-0.000942211	35.328	0.00799
35.672	-0.000416648	36.344	0.01091
36.672	0.000263702	37.344	0.01372
37.688	0.00022331	38.36	0.01617
38.703	-0.00153	39.36	0.01662
39.703	-0.000184503	40.375	0.01668
40.719	-0.00104	41.375	0.0199
41.735	-0.00207	42.391	0.02171
42.735	-0.000300932	43.391	0.02127
43.75	-0.00458	44.407	0.02244
44.75	-0.00407	45.422	0.02367
45.766	-0.00586	46.422	0.02417
46.766	-0.00478	47.438	0.02531
47.782	-0.0058	48.438	0.02611
48.797	-0.00583	49.453	0.02704
49.797	-0.00533	50.453	0.02442
50.813	-0.00751	51.469	0.02628
51.813	-0.00782	52.485	0.02702
52.828	-0.00853	53.485	0.02793
53.828	-0.00905	54.5	0.02872
54.844	-0.00948	55.5	0.02775
55.844	-0.00957	56.516	0.02705
56.86	-0.01255	57.516	0.0285
57.875	-0.01235	58.532	0.02799
58.875	-0.01658	59.532	0.02758
59.891	-0.01638	60.547	0.02628
60.907	-0.01703	61.563	0.0274
61.907	-0.01754	62.563	0.02867
62.922	-0.01858	63.578	0.0259
63.922	-0.01755	64.578	0.02417
64.938	-0.01993	65.594	0.02637
65.938	-0.02214	66.594	0.02373
66.953	-0.02083	67.61	0.02186
67.953	-0.02264	68.625	0.02099
68.969	-0.02232	69.625	0.02172
69.985	-0.02223	70.641	0.01973
70.985	-0.02273	71.641	0.01854
72	-0.02325	72.657	0.01943
73	-0.02402	73.657	0.01694
74.016	-0.02289	74.672	0.01873
75.016	-0.02551	75.672	0.015
76.032	-0.02316	76.688	0.01492
77.047	-0.02237	77.703	0.01347
78.047	-0.02432	78.703	0.01134
79.063	-0.02396	79.719	0.01163
80.063	-0.02275	80.719	0.01068
81.078	-0.0239	81.735	0.01042
82.078	-0.02193	82.735	0.01204
83.094	-0.02253	83.75	0.00777
84.11	-0.02262	84.766	0.00798
85.11	-0.0227	85.766	0.00991
86.125	-0.02132	86.782	0.00752
87.125	-0.01993	87.782	0.00807
88.141	-0.02166	88.797	0.00703
89.141	-0.02047	89.797	0.00641
90.157	-0.02067	90.813	0.00807
91.157	-0.01773	91.813	0.00586
92.172	-0.02009	92.828	0.0064
93.188	-0.01966	93.844	0.0045
94.188	-0.01852	94.844	0.00379
95.203	-0.01844	95.86	0.00547
96.203	-0.01826	96.86	0.00396
97.219	-0.01747	97.875	0.00235
98.219	-0.01801	98.875	0.00378
99.235	-0.01637	99.891	0.00347
100.25	-0.01386	100.907	0.00348
101.25	-0.01623	101.907	0.0038
102.266	-0.01782	102.922	0.00448
103.266	-0.01596	103.922	0.00392
104.282	-0.01488	104.938	0.00251
105.297	-0.01641	105.953	0.00428
106.297	-0.01555	106.953	0.00291
107.313	-0.01491	107.969	0.00474
108.313	-0.01261	108.969	0.00251
109.328	-0.01245	109.985	0.0057
110.328	-0.01363	110.985	0.00155
111.344	-0.01303	112	0.0011
112.344	-0.01202	113	0.00255
113.36	-0.01123	114.016	0.00344
114.375	-0.0124	115.032	0.00127
115.375	-0.01041	116.032	0.000662315
116.391	-0.01059	117.047	0.00338
117.391	-0.01246	118.047	0.00303
118.407	-0.00951	119.063	0.00385
119.407	-0.00986	120.063	0.00189
120.422	-0.01087	121.078	0.000697611
121.438	-0.01035	122.094	0.00158
122.438	-0.01022	123.094	0.00381
123.453	-0.00989	124.11	0.0026
124.453	-0.00852	125.11	0.00375
125.469	-0.00923	126.125	0.000164429
126.469	-0.01157	127.125	0.00245
127.485	-0.00969	128.141	0.00203
128.485	-0.00961	129.141	0.00229
129.5	-0.00991	130.157	0.00158
130.516	-0.00832	131.172	0.00182
131.516	-0.00767	132.172	0.0016
132.532	-0.00948	133.188	0.0013
133.532	-0.00693	134.188	0.00138
134.547	-0.00738	135.203	0.00142
135.563	-0.0079	136.203	0.00133
136.563	-0.00788	137.219	0.00271
137.578	-0.00695	138.235	0.0013
138.578	-0.00643	139.235	0.00177
139.594	-0.00759	140.25	0.00244
140.594	-0.00616	141.25	0.000857824
141.61	-0.00765	142.266	0.000337842
142.625	-0.00888	143.266	0.00211
143.625	-0.00725	144.282	0.000842251
144.641	-0.00717	145.297	0.00113
145.641	-0.00822	146.297	0.0014
146.657	-0.00725	147.313	0.00189
147.657	-0.0056	148.328	0.00116
148.672	-0.00708	149.328	7.19491e-05
149.672	-0.00671	150.344	5.16756e-05
150.688	-0.00583	151.344	0.00237
151.703	-0.00607	152.36	-0.000704018
152.703	-0.00614	153.36	0.00146
153.719	-0.00645	154.375	0.00117
154.719	-0.00582	155.391	0.000489556
155.828	-0.00652	156.391	0.000954278
156.844	-0.00689	157.407	0.000148967
157.844	-0.00713	158.407	0.000116252
158.86	-0.00543	159.422	0.000762284
159.86	-0.00616	160.438	0.00103
160.875	-0.00595	161.438	-0.000202287
161.891	-0.00634	162.453	0.000663871
162.891	-0.00486	163.453	4.67362e-05
163.907	-0.00544	164.469	0.0004836
164.907	-0.0046	165.469	0.00158
165.922	-0.00608	166.485	0.00142
166.922	-0.00279	167.5	0.00139
167.938	-0.00421	168.5	0.000498204
168.953	-0.00406	169.516	-0.00148
169.953	-0.00339	170.516	0.0013
170.969	-0.00438	171.532	0.00193
171.969	-0.00282	172.532	0.000426274
172.985	-0.00434	173.547	-9.4409e-05
173.985	-0.00423	174.547	0.000236547
175	-0.00152	175.563	0.00117
176	-0.00397	176.578	0.000817206
177.016	-0.00317	177.578	0.00049543
178.032	-0.00289	178.594	0.000168561
179.032	-0.00391	179.594	-0.000420971
180.047	-0.00354	180.61	-0.000377467
181.047	-0.00275	181.61	-0.000917464
182.063	-0.003	182.625	-0.000361683
183.063	-0.00413	183.641	-9.29266e-05
184.078	-0.00163	184.641	-0.000897409
185.094	-0.00336	185.657	-0.000530761
186.094	-0.00468	186.657	0.000719939
187.11	-0.00307	187.672	-0.000653334
188.11	-0.00425	188.672	0.000970535
189.125	-0.0019	189.688	0.00161
190.125	-0.00297	190.688	0.000294599
191.141	-0.00265	191.703	-0.000524542
192.157	-0.000583822	192.719	8.04971e-05
193.157	-0.00263	193.719	-0.000384835
194.172	-0.000646849	194.735	0.00124
195.172	-0.0022	195.735	0.000474634
196.188	-0.00252	196.75	-0.000380141
197.188	-0.00427	197.75	0.000143972
198.203	-0.00334	198.766	-0.00116
199.203	-0.00313	199.782	-2.4235e-05
200.219	-0.00205	200.782	0.000283024
201.235	-0.00157	201.797	-0.0014
202.25	-0.0016	202.797	-0.000394459
203.25	-0.00243	203.813	0.000852662
204.266	-0.00086785	204.813	-0.000962065
205.266	-0.000691183	205.828	0.000869464
206.282	-0.00258	206.828	-0.000515527
207.282	-0.00315	207.844	0.000780719
208.297	-0.000878332	208.86	0.000112875
209.313	-0.00154	209.86	-1.28287e-05
210.313	-0.00338	210.875	0.00181
211.328	-0.00241	211.875	0.000896461
212.344	-0.00232	212.891	-0.00175
213.344	-0.00131	213.891	-0.000936029
214.36	-0.00192	214.907	-0.00125
215.36	-0.00154	215.922	-0.000464774
216.375	-0.0024	216.922	-4.85556e-05
217.391	-0.00414	217.938	-0.00203
218.391	-0.00095522	218.938	-0.000799979
219.422	-0.000206664	219.953	-0.000408614
220.422	-0.0018	220.953	-0.00106
221.438	-0.00147	221.969	0.00104
222.438	-0.00165	222.969	-0.00096683
223.453	-0.00175	223.985	0.00060144
224.453	-0.00175	225	-0.000365984
225.469	0.000858622	226	0.000976146
226.485	-0.00221	227.016	6.08105e-05
227.485	-0.000986378	228.016	0.000243659
228.5	-0.00201	229.032	-0.00178
229.5	-0.00228	230.032	-0.00124
230.516	-0.000841591	231.047	-0.000354195
231.516	-0.00348	232.063	-0.000851961
232.532	-0.000642229	233.063	0.000549217
233.532	-0.00225	234.078	-0.000585222
234.547	-0.00166	235.078	6.78757e-05
235.563	-0.00189	236.094	0.00039087
236.563	-0.00083052	237.094	3.22462e-05
237.578	-0.00194	238.11	-0.000276192
238.578	-0.00146	239.11	0.000541162
239.594	-0.00314	240.125	-0.00138
240.594	-0.000495008	241.141	-0.00188
241.61	-0.00172	242.141	0.000354019
242.625	-0.00125	243.157	0.000365732
243.625	-0.0021	244.157	-0.000447063
244.641	-0.000178893	245.172	0.000207454
245.641	-0.00145	246.172	-0.000964414
246.657	-0.00129	247.188	-0.000262107
247.657	-0.000458434	248.203	0.00022078
248.672	-0.00116	249.203	0.00102
249.672	-0.00145	250.219	-0.000456716
250.688	-0.00147	251.235	-0.000496739
251.703	-0.000981568	252.235	0.00156
252.703	-2.85921e-05	253.25	0.000433958
253.719	-0.00241	254.266	-0.000544212
254.719	-0.00132	255.266	4.7759e-06
255.735	-0.00228	256.282	-0.000134135
256.735	-0.000906024	257.282	-0.00116
257.75	-0.000969019	258.297	0.000672671
258.766	-0.0016	259.297	0.000633609
259.766	-0.00143	260.313	0.00155
260.782	-0.000538459	261.328	-0.00165
261.782	-0.000735507	262.328	5.66054e-05
262.797	-0.00134	263.344	-7.3851e-05
263.797	-0.00128	264.344	0.0024
264.813	0.00050374	265.36	-0.000385781
265.813	-0.00193	266.36	-0.0015
266.828	-0.000631997	267.375	-0.000713455
267.844	-0.000343107	268.375	0.00057312
268.844	-0.00127	269.391	0.000174478
269.86	0.000817069	270.407	6.73852e-05
270.86	-0.00113	271.407	-0.000444383
271.875	-0.000841176	272.422	0.000283342
272.875	-0.00112	273.422	-0.000276567
273.891	-0.000229675	274.438	-0.000249911
274.907	-0.001	275.453	-0.00122
275.907	-0.0011	276.453	-0.00153
276.922	-0.000140414	277.469	-0.000602216
277.922	-0.000407899	278.469	-0.00118
278.938	-0.0012	279.485	-0.000370248
279.938	-0.0019	280.485	0.00163
280.953	-0.00137	281.5	-0.000669848
281.953	-0.00276	282.516	4.19192e-05
282.969	-0.00112	283.516	6.41923e-05
283.985	-0.00112	284.532	-0.000741398
284.985	-0.000845163	285.532	0.0011
286	-0.00191	286.547	0.0022
287	-0.00203	287.547	-0.00157
288.016	-0.000967333	288.563	1.54534e-05
289.016	1.26371e-06	289.578	-0.000148032
290.032	0.000990374	290.578	-0.000466839
291.047	0.000253742	291.594	-0.000737496
292.047	-0.00152	292.594	-0.000890217
293.063	-0.00151	293.61	0.000443272
294.063	-0.000656842	294.61	0.00127
295.078	-0.00212	295.625	0.000335941
296.078	0.000147218	296.625	0.000833637
297.094	0.000268122	297.641	0.000134984
298.094	-0.00193	298.657	0.000418709
299.11	5.60282e-05	299.657	-0.00088415
300.125	-0.00134	300.672	-0.000112584
301.125	-0.00161
302.141	0.000951934
303.157	-0.00155
304.157	1.63467e-05
305.172	-0.000942961
306.172	-0.0025
307.188	-0.0014
308.203	-0.00134
309.203	-0.000342843
310.219	-0.00294
311.219	-0.00261
312.235	-0.000281584
313.235	-0.00185
314.25	-0.00419
315.266	-0.00187
316.266	-0.00102
317.282	-8.837e-05
318.282	-0.0012
319.297	-0.00287
320.297	-0.0015
321.313	-0.000142773
322.313	-0.000395099
323.328	-0.000870627
324.344	7.96215e-05
325.344	0.00011405
326.36	0.000266455
327.36	-0.00132
328.375	-0.00176
329.375	-0.000887641
330.391	-0.00238
331.407	0.000372801
332.407	-0.00144
333.422	-0.000243971
334.422	-0.00235
335.438	-0.000592448
336.453	0.000589237
337.453	0.000801352
338.469	-0.0013
339.469	-0.000839603
340.485	-0.000296507
341.485	-5.96233e-05
342.5	-0.000411971
343.516	-0.000405814
344.516	-0.000435351
345.532	-0.0019
346.532	0.000532793
347.547	-0.000494297
348.547	6.33582e-05
349.563	-0.00107
350.578	-0.000740989
351.578	-0.00105
352.594	0.000687292
353.594	-0.00166
354.61	0.000493295
355.61	-0.00158
356.625	-8.37253e-05
357.641	0.00154
358.641	0.0002734
359.657	-0.00151
360.657	-0.000397742
361.672	-0.00195
362.688	-0.000884306
363.688	-0.00157
364.703	-0.00272
365.703	-0.00294
366.719	-0.000372214
367.735	-2.51947e-05
368.735	-0.0011
369.75	-0.000310071
370.75	-0.00112
371.766	-0.000869174
372.782	-6.37048e-05
373.782	0.000695011
374.797	-0.000531343
375.797	-0.00111
376.813	-0.00391
377.828	-0.000671476
378.828	-0.00141
379.844	-0.00154
380.844	-0.00246
381.86	-0.00138
382.86	-0.00252
383.875	-0.00338
384.875	-0.000866638
385.891	-0.00335
386.907	-0.00156
387.907	-0.000678503
388.922	-0.000221546
389.922	-0.000581357
390.938	-0.00194
391.938	-0.00117
392.953	-0.00182
393.969	-0.000172807
394.969	-0.00187
395.985	0.000404365
396.985	-0.00114
398	0.000264514
399	-0.00191
400.016	-0.00309
--	--
--	--
--	--
--	--
--	--
--	--
--	--
--	--
--	--
--	--
--	--
--	--
--	--
--	--
--	--
--	--
--	--
--	--
--	--
--	--
--	--
--	--
--	--
--	--
--	--
--	--
--	--
--	--
--	--
--	--
--	--
--	--
--	--
--	--
--	--
--	--
--	--
--	--
--	--
--	--
--	--
--	--
--	--
--	--
--	--
--	--
--	--
--	--
--	--
--	--
--	--
--	--
--	--
--	--
--	--
--	--
--	--
--	--
--	--
--	--
--	--
--	--
--	--
--	--
--	--
--	--
--	--
--	--
--	--
--	--
--	--
--	--
--	--
--	--
--	--
--	--
--	--
--	--
--	--
--	--
--	--
--	--
--	--
--	--
--	--
--	--
--	--
--	--
--	--
--	--
--	--
--	--
--	--
--	--
--	--
--	--
--	--
--	--
--	--
--	--
--	--
--	--
--	--
--	--
--	--
--	--
--	--
--	--
--	--
--	--
--	--
--	--
--	--
--	--
--	--
--	--
--	--
--	--
--	--
--	--
--	--
--	--
--	--
--	--
--	--
--	--
--	--
--	--
--	--
--	--
--	--
--	--
--	--
--	--
--	--
--	--
--	--
--	--
--	--
--	--
--	--
--	--
--	--
--	--
--	--
--	--
--	--
--	--
--	--
--	--
--	--
--	--
--	--
--	--
--	--
--	--
--	--
--	--
--	--
--	--
--	--
--	--
--	--
--	--
--	--
--	--
--	--
--	--
--	--
--	--
--	--
--	--
--	--
--	--
--	--
--	--
--	--
--	--
--	--
--	--
--	--
--	--
--	--
--	--
--	--
--	--
--	--
--	--
--	--
--	--
--	--
--	--
--	--
--	--
--	--
--	--
--	--
--	--
--	--
--	--
--	--
--	--
--	--
--	--
--	--
--	--
--	--
--	--
--	--
--	--
--	--
--	--
--	--
--	--
--	--
--	--
--	--
--	--
--	--
--	--
--	--
--	--
--	--
--	--
--	--
--	--
--	--
--	--
--	--
--	--
--	--
--	--
--	--
--	--
--	--
--	--
--	--
--	--
--	--
--	--
--	--
--	--
--	--
--	--
--	--
--	--
--	--
--	--
--	--
--	--
--	--
--	--
--	--
--	--
--	--
--	--
--	--
--	--
--	--
--	--
--	--
--	--
--	--
--	--
--	--
--	--
--	--
--	--
--	--
--	--
--	--
--	--
--	--
--	--
--	--
--	--
--	--
--	--
--	--
--	--
--	--
--	--
--	--
--	--
--	--
--	--
--	--
--	--
--	--
--	--
--	--
--	--
--	--
--	--
--	--
--	--
--	--
--	--

## Sheet: Fig1B
WTLT2		tar-LT2		tsr-LT2		tar-tsr-LT2			INSET:	tar-tsr-LT2		tar-tsr-LT2, estimated interconversion 1%
Cys (uM)	FRET amplitude	Cys (uM)	FRET amplitude	Cys (uM)	FRET amplitude	Cys (uM)	FRET amplitude			CySS (uM)	FRET amplitude	Cys (uM)
0.1	0	20	-0.00822	100	-0.00228	0.1	0.00205			0.01	0.00425	0.001	0.00205
0.2	0	100	-0.02841	200	-0.00437	1	0.00222			0.01	0.00642	0.01	0.00222
10	0.01238	200	-0.03311	300	-0.00418	1	0.00336			0.1	0.0056	0.1	0.00491
20	-0.00482	1000	-0.03646	500	-0.00463	10	0.00491			0.1	0.00469	0.1	0.00531
20	-0.0116	10000	-0.03698	1000	-0.00487	10	0.00385			0.2	0.00604	0.2	0.0055
20	-0.00931			2000	-0.00605	10	0.00531			1	0.00651	0.5	0.00663
20	-0.00692			5000	-0.00652	20	0.0055			1	0.00631	1	0.00747
100	-0.02551					50	0.00663			2	0.00916	1	0.00598
100	-0.02286					100	0.00747			10	0.00881	2	0.00702
200	-0.03035					100	0.00598			10	0.00712
1000	-0.02922					200	0.00702			10	0.0072
10000	-0.02981					200	0.00691			20	0.00634
										50	0.00789
										200	0.00939
										500	0.00932

## Sheet: Fig2A
Time (s)	FRET (add)	Time (s)	FRET (remove)
0.4205	0.00218	1.36654	0.00209
1.42541	0.0017	2.37338	0.00214
2.43028	-0.000252766	3.37924	0.000949831
3.43419	-0.000150972	4.38315	0.00235
4.43809	0.000242254	5.38706	0.00307
5.44652	0.000101375	6.39097	0.00329
6.45372	0.000918707	7.39488	0.00217
7.45961	0.000115713	8.40758	0.00174
8.46643	-0.000112622	9.41149	0.0043
9.47522	-0.00159	10.4154	0.00231
10.4791	0.000430057	11.4193	0.00262
11.483	0.000948479	12.4232	0.00337
12.487	0.00193	13.4271	0.00204
13.4909	-0.000285102	14.431	0.000513084
14.4948	-0.000199265	15.435	0.00172
15.4987	-0.000969262	16.4389	0.0014
16.5026	-0.000157143	17.4428	0.00254
17.5065	6.51263e-05	18.4467	-0.00104
18.5104	-0.000782878	19.4506	-1.13528e-06
19.5143	-0.00171	20.4545	0.00236
20.5182	-0.00255	21.4584	0.00129
21.5221	-2.48229e-05	22.4623	0.000870368
22.5261	0.00142	23.4662	0.000431547
23.53	-0.00185	24.4701	0.000351392
24.5339	0.000315228	25.474	0.0017
25.5378	0.000351779	26.478	0.00087205
26.5417	0.00109	27.4877	0.0026
27.5456	0.000264213	28.4916	0.000761637
28.5495	0.00403	29.4956	0.00176
29.5534	0.00577	30.4995	0.00285
30.5573	0.0062	31.5034	0.00164
31.5612	0.00915	32.5073	0.000470029
32.5652	0.00813	33.5112	0.000138117
33.569	0.00745	34.5151	0.000632216
34.573	0.00713	35.519	0.000273209
35.5769	0.01037	36.5229	0.00142
36.5808	0.00916	37.5268	0.000887235
37.5847	0.00964	38.5307	0.000269083
38.5886	0.00787	39.5346	0.00209
39.5925	0.0082	40.5386	0.000535995
40.5964	0.00858	41.5425	-0.000431271
41.6003	0.00865	42.5464	0.000438179
42.6042	0.00819	43.5503	0.000435097
43.6082	0.00988	44.5542	0.000131592
44.6121	0.00834	45.5581	-0.000123585
45.616	0.00843	46.562	0.00296
46.6199	0.00812	47.5659	0.000240659
47.6238	0.00851	48.5698	0.000671826
48.6277	0.00542	49.5737	0.00188
49.6316	0.0087	50.5777	-0.000220415
50.6345	0.0077	51.5816	0.00229
51.6386	0.00579	52.5855	0.00179
52.6463	0.00742	53.5894	-0.000454461
53.6619	0.00595	54.5933	-0.000478606
54.6678	0.00507	55.5972	-4.84157e-05
55.6736	0.00621	56.6011	0.000511075
56.6795	0.00662	57.605	-0.00035731
57.6844	0.00421	58.6089	-0.000777012
58.6883	0.00625	59.6129	-0.000210027
59.6932	0.00484	60.6168	0.000255666
60.6971	0.00524	61.6207	-0.00101
61.7176	0.00545	62.6246	-0.000755078
62.7235	0.00651	63.6285	0.00042485
63.7293	0.00288	64.6324	0.000268693
64.7459	0.00353	65.6363	0.00152
65.7528	0.00471	66.6402	0.000551608
66.7567	0.00456	67.6441	0.00159
67.7606	0.00527	68.648	-0.00116
68.7645	0.00478	69.6519	-0.000221441
69.7704	0.00386	70.6559	-0.000181961
70.7743	0.00557	71.6598	-0.000727594
71.7782	0.00441	72.6637	-0.00014845
72.7821	0.00533	73.6676	3.43757e-05
73.786	0.00358	74.6715	0.00122
74.7899	0.00443	75.6754	0.00136
75.7938	0.00454	76.6793	0.00187
76.7977	0.00488	77.6832	0.000581753
77.8016	0.00457	78.6871	0.00047445
78.8055	0.00575	79.6911	-0.0012
79.8094	0.00404	80.695	-0.000529401
80.8134	0.00367	81.6989	0.00104
81.8173	0.00435	82.7028	0.00115
82.8212	0.00297	83.7067	-0.00291
83.8251	0.00231	84.7106	0.00016529
84.829	0.00261	85.7145	0.00256
85.8358	0.00464	86.7184	-0.000396822
86.8397	0.00303	87.7223	0.000287597
87.8495	0.00261	88.7262	0.000408899
88.8525	0.00261	89.7301	0.00137
89.8574	0.00341	90.737	0.000723992
90.8622	0.00391	91.7429	-0.000343631
91.8671	0.00311	92.7497	-0.00214
92.871	0.00325	93.7556	-0.00044219
93.8749	0.00419	94.7614	-0.000100346
94.8788	0.0055	95.7653	0.000124833
95.8828	0.00335	96.7692	-0.000827562
96.8867	0.00426	97.7741	-0.00089286
97.8906	0.00227	98.7781	-0.00254
98.9013	0.00336	99.7819	-0.000672489
99.9111	0.00221	100.786	0.00094121
100.915	0.00293	101.79	-0.000624856
101.919	0.00307	102.794	0.00111
102.923	0.00496	103.798	-0.00071161
103.928	0.000821592	104.801	0.000129497
104.932	0.00453	105.809	0.00163
105.938	0.00261	106.816	0.000978162
106.942	0.00285	107.82	-0.00191
107.946	0.00377	108.825	-0.000526803
108.95	0.0033	109.829	0.000185611
109.954	0.00206	110.833	7.14734e-05
110.958	0.00192	111.84	-0.00153
111.962	0.00265	112.844	-0.000849117
112.966	0.00352	113.851	-0.000323666
113.97	0.00353	114.855	0.000145619
114.976	0.00237	115.859	0.000290617
115.979	0.00372	116.863	-0.0022
116.985	0.00434	117.867	-0.000208529
117.992	0.0031	118.871	-0.00133
119.006	0.00216	119.875	0.00028821
120.01	0.00138	120.879	-0.00119
121.014	0.00364	121.884	-0.000339043
122.018	0.00474	122.889	-0.00051569
123.022	0.000862778	123.893	-0.00126
124.026	0.00262	124.901	-0.0015
125.03	0.00329	125.908	0.00137
126.034	0.00455	126.913	0.00072269
127.038	0.00448	127.921	0.000632927
128.042	0.0035	128.928	-0.000172242
129.05	0.00362	129.931	9.62615e-05
130.054	0.0024	130.936	-0.000998033
131.064	0.00192	131.941	-1.0448e-05
132.07	0.00384	132.948	-0.00267
133.074	0.00311	133.954	0.000208373
134.079	0.00192	134.962	-0.00156
135.083	0.00367	135.966	-0.000657727
136.087	0.00226	136.97	-0.00109
137.091	0.00142	137.976	-0.000538559
138.095	0.0014	138.982	-0.00194
139.099	0.00308	139.988	-0.000520044
140.103	0.00403	141.005	-0.000935541
141.107	0.00101	142.01	0.000665349
142.11	0.00226	143.015	-0.000493756
143.114	0.0011	144.018	-0.000608525
144.118	0.00342	145.022	-0.000402142
145.122	0.00185	146.047	0.000340955
146.126	0.00216	147.051	-0.000680611
147.13	0.00404	148.055	0.00106
148.134	0.000328806	149.06	0.000631994
149.141	0.00389	150.068	-0.00196
150.145	0.00466	151.073	-0.00273
151.149	0.00463	152.084	-0.00139
152.152	0.00371	153.087	-0.000715498
153.156	0.0029	154.092	0.000980558
154.16	0.00275	155.099	-0.000446247
155.164	0.000957852	156.103	-0.000577209
156.168	0.00243	157.109	-0.000905364
157.172	0.00284	158.116	-0.000142413
158.176	0.00493	159.122	-0.0024
159.18	0.00236	160.127	-0.00124
160.184	0.0036	161.134	-0.0023
161.193	0.00232	162.139	-0.000103479
162.212	0.00264	163.143	-0.000129559
163.216	0.00297	164.146	-0.00156
164.22	0.00372	165.151	-7.04412e-05
165.224	0.00217	166.155	0.000200893
166.228	0.00339	167.159	-0.00221
167.232	0.00133	168.164	-0.000450433
168.236	0.003	169.171	-0.00101
169.239	0.00371	170.175	-0.00172
170.243	0.00365	171.182	0.000135767
171.247	0.00385	172.188	-0.000980985
172.251	0.00224	173.192	-0.000821716
173.255	0.00332	174.196	0.000583695
174.259	0.000507668	175.2	-0.000941999
175.263	0.00381	176.203	-9.69509e-05
176.267	0.000770129	177.209	-0.000295429
177.271	0.0014	178.216	-0.000874745
178.275	0.00255	179.22	0.00114
179.279	0.00146	180.224	-0.000517649
180.282	0.00211	181.228	-0.000855297
181.286	0.00371	182.231	0.000806955
182.29	0.00234	183.235	-0.00158
183.294	0.0013	184.239	-0.000717748
184.298	0.00414	185.243	-0.000743074
185.302	0.00237	186.247	-0.00308
186.306	0.00219	187.251	-0.00141
187.31	0.00188	188.255	-0.00276
188.314	0.00266	189.259	-0.00395
189.318	0.00441	190.263	0.000510424
190.322	0.00229	191.267	-0.00178
191.326	0.00387	192.271	-0.000639177
192.331	0.00209	193.274	-0.000806384
193.335	0.00196	194.278	-0.000115421
194.339	0.00136	195.282	-0.00164
195.343	0.00341	196.286	-0.000303815
196.347	0.00114	197.29	-0.000559822
197.351	0.00137	198.294	-0.00316
198.355	0.000742587	199.298	0.000492937
199.359	0.00274	200.302	-0.00117
200.363	0.00156	201.306	-0.00341
--	--	202.311	-0.00108
--	--	203.315	7.1449e-05
--	--	204.318	-0.00293
--	--	205.322	-0.000352537
--	--	206.326	0.00203
--	--	207.33	-0.000502079
--	--	208.337	-0.00135
--	--	209.342	-0.000868188
--	--	210.349	-0.000450726
--	--	211.358	-0.00174
--	--	212.363	0.000297914
--	--	213.367	0.00051392
--	--	214.371	0.000462143
--	--	215.377	-0.00166
--	--	216.394	-0.000479141
--	--	217.405	0.00025304
--	--	218.409	-0.00201
--	--	219.415	-0.000215126
--	--	220.423	1.16229e-05
--	--	221.43	-0.000938418
--	--	222.438	-0.000195065
--	--	223.446	0.000574059
--	--	224.449	0.000194201
--	--	225.456	0.00117
--	--	226.463	7.96391e-05
--	--	227.48	-0.00165
--	--	228.484	-0.00011082
--	--	229.488	-0.00105
--	--	230.492	-0.00217
--	--	231.496	-0.00114
--	--	232.5	0.000121953
--	--	233.504	-0.000667984
--	--	234.508	-0.00022174
--	--	235.512	-0.00226
--	--	236.517	-0.000681415
--	--	237.523	0.000475493
--	--	238.53	-0.000345249
--	--	239.534	-0.00033247
--	--	240.541	-0.000724051
--	--	241.562	0.00053654
--	--	242.569	-0.00276
--	--	243.573	0.000294373
--	--	244.576	-0.000229248
--	--	245.581	-0.00279
--	--	246.589	-0.000625491
--	--	247.593	-0.0011
--	--	248.597	-0.00010054
--	--	249.605	0.000951145
--	--	250.611	-0.00123
--	--	251.616	-0.000237478
--	--	252.618	2.18337e-05
--	--	253.622	-0.00039917
--	--	254.626	0.000915593
--	--	255.63	-0.00304
--	--	256.634	0.00116
--	--	257.638	0.000493877
--	--	258.642	-0.00221
--	--	259.646	0.00027757
--	--	260.65	0.000301017
--	--	261.654	-0.00158
--	--	262.658	0.00109
--	--	263.661	-0.000515024
--	--	264.665	0.00134
--	--	265.669	-0.000689626
--	--	266.673	0.000151963
--	--	267.677	9.70976e-06
--	--	268.681	-0.00198
--	--	269.685	-0.00214
--	--	270.689	-0.00118
--	--	271.693	-0.00072986
--	--	272.697	0.00022667
--	--	273.701	-0.00245
--	--	274.704	0.000710205
--	--	275.708	0.00161
--	--	276.712	-0.000158418
--	--	277.716	0.000362832
--	--	278.72	-0.000455461
--	--	279.724	0.000585945
--	--	280.728	-0.000740665
--	--	281.732	0.000536103
--	--	282.736	-0.000544285
--	--	283.74	0.00133
--	--	284.744	-0.000941942
--	--	285.747	-0.00109
--	--	286.751	-0.000298709
--	--	287.755	-0.000298129
--	--	288.759	-3.57573e-05
--	--	289.763	0.000634406
--	--	290.767	0.0026
--	--	291.771	-0.000232455
--	--	292.775	-0.00307
--	--	293.779	-8.14481e-05
--	--	294.783	-0.000237329
--	--	295.787	-0.000488989
--	--	296.791	-0.000204948
--	--	297.794	0.00137
--	--	298.798	-0.00158
--	--	299.802	-0.000982182
--	--	300.806	-0.00252
--	--	301.81	-0.000409723
--	--	302.814	9.10612e-05
--	--	303.818	-1.37349e-05
--	--	304.822	-0.000457204
--	--	305.826	0.00013106
--	--	306.83	0.000455448
--	--	307.834	-0.00055861
--	--	308.837	-0.00062418
--	--	309.841	-0.00114
--	--	310.845	0.00028085
--	--	311.849	-0.000441263
--	--	312.853	-0.000106423
--	--	313.857	0.000395741
--	--	314.861	2.07729e-06
--	--	315.865	0.00080591
--	--	316.869	-0.00158
--	--	317.873	-0.000528693
--	--	318.877	0.00149
--	--	319.88	0.00051099
--	--	320.884	0.00146
--	--	321.888	0.0015
--	--	322.892	-0.00133
--	--	323.896	-0.0025
--	--	324.9	-0.000753294
--	--	325.904	0.000353406
--	--	326.908	-0.000512846
--	--	327.912	-0.000833545
--	--	328.916	0.000524225
--	--	329.92	-0.000264888
--	--	330.923	0.000752474
--	--	331.927	0.00096687
--	--	332.931	-0.00145
--	--	333.935	9.21393e-05
--	--	334.939	-0.000208217
--	--	335.943	0.00038962
--	--	336.947	0.0015
--	--	337.951	0.000924678
--	--	338.955	-0.00088598
--	--	339.959	0.000990442
--	--	340.963	0.000350773
--	--	341.966	0.00113
--	--	342.97	-0.000407144
--	--	343.974	0.00010605
--	--	344.978	-0.000886574
--	--	345.982	0.000749668
--	--	346.986	0.0005501
--	--	347.99	-0.000272064
--	--	348.994	-0.00197
--	--	349.998	0.000753467
--	--	351.002	0.00154
--	--	352.006	0.000657752
--	--	353.009	-0.00039231
--	--	354.013	0.000121347
--	--	355.017	0.00191
--	--	356.021	-0.00301
--	--	357.025	7.78851e-05
--	--	358.029	0.000615674
--	--	359.033	-0.00165
--	--	360.037	0.00101
--	--	361.041	0.000489774
--	--	362.045	1.65439e-05
--	--	363.049	0.000846256
--	--	364.052	0.00064889
--	--	365.056	0.0016
--	--	366.06	2.13259e-05
--	--	367.064	0.000642457
--	--	368.068	-0.000696838
--	--	369.072	0.000509907
--	--	370.076	-0.000698101
--	--	371.08	-0.000571059
--	--	372.084	0.002
--	--	373.088	-0.000871676
--	--	374.092	0.000442583
--	--	375.099	-0.000196117
--	--	376.103	-0.00116
--	--	377.107	-0.000171215
--	--	378.111	-0.000711696
--	--	379.115	-0.00158
--	--	380.119	0.000772293
--	--	381.123	0.00189
--	--	382.127	-0.000166545
--	--	383.131	0.0013
--	--	384.135	0.000202696
--	--	385.139	0.000480867
--	--	386.142	-0.000514966
--	--	387.146	8.06899e-05
--	--	388.15	-0.00167
--	--	389.154	-0.000361709
--	--	390.158	0.000448207
--	--	391.162	0.00122
--	--	392.166	-0.00040425
--	--	393.17	-0.000231605
--	--	394.177	-0.000133665
--	--	395.181	0.00133
--	--	396.184	-0.00011259
--	--	397.188	-6.8317e-06
--	--	398.192	0.000479191
--	--	399.196	-0.000334447
--	--	400.2	0.000428489
--	--
--	--
--	--
--	--
--	--
--	--
--	--
--	--
--	--
--	--
--	--
--	--
--	--
--	--
--	--
--	--
--	--
--	--
--	--
--	--
--	--
--	--
--	--
--	--
--	--
--	--
--	--
--	--
--	--
--	--
--	--
--	--
--	--
--	--
--	--
--	--
--	--
--	--
--	--
--	--
--	--
--	--
--	--
--	--
--	--
--	--
--	--
--	--
--	--
--	--
--	--
--	--
--	--
--	--
--	--
--	--
--	--
--	--
--	--
--	--
--	--
--	--
--	--
--	--
--	--
--	--
--	--
--	--
--	--
--	--
--	--
--	--
--	--
--	--
--	--
--	--
--	--
--	--
--	--
--	--
--	--
--	--
--	--
--	--
--	--
--	--
--	--
--	--
--	--
--	--
--	--
--	--
--	--
--	--
--	--
--	--
--	--
--	--
--	--
--	--
--	--
--	--
--	--
--	--
--	--
--	--
--	--
--	--
--	--
--	--
--	--
--	--
--	--
--	--
--	--
--	--
--	--
--	--
--	--
--	--
--	--
--	--
--	--
--	--
--	--
--	--
--	--
--	--
--	--
--	--
--	--
--	--
--	--
--	--
--	--
--	--
--	--
--	--
--	--
--	--
--	--
--	--
--	--
--	--
--	--
--	--
--	--
--	--
--	--
--	--
--	--
--	--
--	--
--	--
--	--
--	--
--	--
--	--
--	--
--	--
--	--
--	--
--	--
--	--
--	--
--	--
--	--
--	--
--	--
--	--
--	--
--	--
--	--
--	--
--	--
--	--
--	--
--	--
--	--
--	--
--	--
--	--
--	--
--	--
--	--
--	--
--	--
--	--
--	--
--	--
--	--
--	--
--	--
--	--
--	--
--	--
--	--
--	--
--	--
--	--

## Sheet: Fig2B
WTLT2		mcbB-LT2		mcpC-LT2		mcpB- mcpC-LT2		WT14028		mcpB- mcpC-14028
CySS (uM)	FRET amplitude	CySS (uM)	FRET amplitude	CySS (uM)	FRET amplitude	CySS (uM)	FRET amplitude	CySS (uM)	FRET amplitude	CySS (uM)	FRET amplitude
0.025	0.00215	0.01	-0.00294	0.01	0.002	0.1	0.00331	0.1	829.324	100	0.00287
0.05	0.00472	0.1	0.00357	0.01	0.00164	1	0.00704	0.2	1106.86	200	-0.00222
0.05	0.00497	1	0.00698	0.01	0.00255	10	0.00771	1	1497.84	500	0.00312
0.1	0.00553	10	0.00902	0.02	0.00268	50	0.00832	2	1894.7	750	-0.00235
0.1	0.00581	50	0.01029	0.02	0.00143	100	0.01048	5	2338.08
0.1	0.00723	100	0.01035	0.05	0.00284	200	0.00848	10	2780.91
0.25	0.00692			0.05	0.00342	500	0.00866	100	3203.02
0.25	0.00699			0.1	0.00372			200	3654.62
0.5	0.00916			0.1	0.00305
0.5	0.00766			0.2	0.00466
1	0.00918			0.2	0.00466
1	0.00894			0.5	0.0055
1	0.00803			0.5	0.00651
2.5	0.01009			1	0.00628
2.5	0.01088			1	0.00827
5	0.00971			2	0.00631
5	0.01079			5	0.00625
5	0.00912			5	0.0072
10	0.01155			10	0.00801
10	0.01348			10	0.00684
10	0.00976			20	0.00788
25	0.01234			50	0.00781
25	0.01793			50	0.0079
50	0.01535			100	0.00773
50	0.00934			100	0.00791
100	0.01037			200	0.00843
100	0.00918
200	0.01324
500	0.01331

## Sheet: Fig2C
WTLT2		WT LT2 + McpB		WT LT2 + McpB			WTLT2		WT LT2 + McpB		WT LT2 + McpB
CySS (uM)	FRET amplitude	CySS (uM)	FRET amplitude	CySS (uM)	FRET amplitude		mock (uM)	FRET amplitude	mock (uM)	FRET amplitude	mock (uM)	FRET amplitude
0.025	0.00215	0.01	0.00213	0.01	0.00191		0.01	0	0.01	0	0.01	0
0.05	0.00472	0.1	0.00557	0.1	0.00323		0.1	0	0.1	0	0.1	0
0.05	0.00497	1	0.0079	1	0.0054		1	0	1	0	1	0
0.1	0.00553	10	0.00862	10	0.00861		10	0	10	0	10	0.000969402
0.1	0.00581	10	0.01265	100	0.02091		50	0	50	0	50	0.00342
0.1	0.00723	20	0.01114	200	0.03533		100	0.00232	100	0.00104	100	0.00579
0.25	0.00692	20	0.01151	500	0.05044		200	0.00396	200	0.00106	200	0.0148
0.25	0.00699	100	0.01315	750	0.07318		500	0.00943	500	0.00416	500	0.03665
0.5	0.00916	200	0.01596
0.5	0.00766	500	0.01783
1	0.00918						mock (uM): molarity of HCl the same as in CySS solutions with the given concentration below
1	0.00894
1	0.00803
2.5	0.01009
2.5	0.01088
5	0.00971
5	0.01079
5	0.00912
10	0.01155
10	0.01348
10	0.00976
25	0.01234
25	0.01793
50	0.01535
50	0.00934
100	0.01037
100	0.00918
200	0.01324
500	0.01331

## Sheet: Fig3A
Time (s)	FRET (add)	Time (s)	FRET (remove)
0.73358	0.00139	1.04209	0.000836613
1.73946	-0.000271308	2.04697	0.00218
2.74433	0.000468841	3.05284	0.00194
3.74921	0.000405326	4.05773	0.00168
4.75508	0.00105	5.06261	0.00282
5.75997	-9.12846e-05	6.06849	0.00199
6.76485	0.000893682	7.07336	0.00296
7.77074	-0.000448542	8.07825	0.00409
8.7756	0.000890361	9.08411	0.00254
9.78048	0.00147	10.089	0.0017
10.7864	1.06784e-05	11.0939	0.00271
11.7912	0.000105663	12.0998	0.00357
12.7961	-0.000163284	13.1046	0.00342
13.802	0.000546375	14.1095	0.00274
14.8069	0.00081457	15.1154	0.00284
15.8118	-0.000428241	16.1203	0.00258
16.8176	0.000231899	17.1252	0.00367
17.8225	0.00132	18.131	0.00155
18.8274	0.00102	19.1359	0.0034
19.8333	0.00102	20.1408	0.00358
20.8381	0.000475496	21.1467	0.00257
21.843	0.000176258	22.1515	0.000861996
22.8489	0.000200044	23.1564	0.0027
23.8538	0.000632837	24.1623	0.00316
24.8587	0.00235	25.1672	0.00227
25.8645	2.4766e-05	26.1721	0.00437
26.8694	0.000613311	27.1779	0.00199
27.8743	0.00217	28.1828	0.00112
28.8802	0.00213	29.1877	0.00243
29.885	0.000712701	30.1936	0.00112
30.8899	0.00262	31.1985	0.00186
31.8958	0.000623745	32.2033	0.0022
32.9007	0.00123	33.2092	0.00247
33.9056	0.00238	34.2141	0.00234
34.9114	0.00321	35.219	0.00398
35.9163	6.45083e-05	36.2248	0.00166
36.9212	0.0024	37.2297	0.00172
37.9271	0.00238	38.2346	0.00151
38.932	0.00112	39.2405	0.00255
39.9368	0.00363	40.2454	0.00205
40.9427	0.00296	41.2502	0.00169
41.9476	0.00525	42.2561	0.00215
42.9525	0.00324	43.261	0.000982899
43.9584	0.00447	44.2659	0.00451
44.9632	0.00553	45.2717	0.00326
45.9681	0.00562	46.2766	0.00352
46.974	0.00658	47.2815	0.00362
47.9789	0.00897	48.2874	0.00258
48.9838	0.00747	49.2923	0.00143
49.9896	0.00825	50.2972	0.0035
50.9945	0.00697	51.303	0.00112
51.9994	0.00721	52.3079	0.00226
53.0053	0.00536	53.3128	0.00352
54.0101	0.00696	54.3187	0.00136
55.015	0.00502	55.3235	0.00315
56.0209	0.0037	56.3284	0.00079211
57.0258	0.00571	57.3343	0.00312
58.0307	0.00456	58.3392	0.00011186
59.0365	0.0065	59.3441	0.00263
60.0414	0.00454	60.3499	0.00175
61.0463	0.00171	61.3548	0.00432
62.0522	0.00445	62.3597	0.000843877
63.057	0.00698	63.3656	0.00191
64.0619	0.00436	64.3704	0.00201
65.0678	0.00283	65.3753	0.000232879
66.0727	0.00283	66.3812	0.00182
67.0776	0.00296	67.3861	0.00124
68.0834	0.00269	68.391	-0.00026701
69.0883	0.00426	69.3968	0.00194
70.0932	0.00133	70.4017	-5.06831e-05
71.0991	0.00219	71.4066	0.000326133
72.1039	0.00292	72.4125	6.20951e-05
73.1088	0.00399	73.4174	0.000919147
74.1147	-0.000660439	74.4222	0.00236
75.1196	0.00405	75.4281	0.00131
76.1245	0.0022	76.433	0.000944943
77.1303	0.000305429	77.4379	0.00104
78.1352	0.00263	78.4437	-0.000373958
79.1401	0.0017	79.4486	0.00114
80.146	0.00238	80.4535	-0.000547055
81.1509	0.00107	81.4594	9.46417e-05
82.1557	0.002	82.4643	-0.00115
83.1616	0.00315	83.4691	0.00127
84.1665	0.00151	84.475	-0.00103
85.1714	0.00244	85.4799	0.000839047
86.1773	0.00331	86.4848	8.31071e-05
87.1821	0.00162	87.4907	-0.000355215
88.187	0.00275	88.4955	-0.000547369
89.1929	0.00461	89.5004	0.000747509
90.1978	0.00156	90.5063	-0.00213
91.2027	0.00304	91.5112	9.97384e-05
92.2085	0.00149	92.5161	-0.00109
93.2134	0.00245	93.5219	-0.000505705
94.2183	0.00142	94.5268	-0.000754303
95.2242	0.00244	95.5317	7.82632e-05
96.229	0.00202	96.5376	-0.00148
97.2339	0.0017	97.5424	0.00173
98.2398	0.00149	98.5473	0.00133
99.2447	0.0031	99.5532	-0.000366324
100.25	0.000955748	100.558	-0.00108
101.255	0.00326	101.563	-0.00113
102.26	0.00215	102.569	-0.00039846
103.265	0.00099123	103.574	-0.000455439
104.271	0.00282	104.579	0.000938798
105.276	0.00162	105.584	5.33131e-05
106.281	0.00443	106.589	0.00060102
107.287	0.000304957	107.594	-0.00184
108.292	0.00262	108.6	0.00149
109.296	0.00206	109.605	-0.000644309
110.307	0.00258	110.61	0.000874837
111.312	0.00219	111.616	-0.00125
112.318	0.0038	112.621	-0.00149
113.323	0.00276	113.626	0.000395935
114.328	0.00239	114.631	-0.00314
115.334	0.00381	115.636	0.00191
116.338	0.000850183	116.641	-0.000328074
117.343	0.00264	117.647	-6.7361e-05
118.349	0.00148	118.652	0.00243
119.354	0.00212	119.657	0.0024
120.359	0.00185	120.663	0.000104921
121.365	0.00227	121.668	0.000934979
122.37	0.000840303	122.672	-0.000572679
123.375	0.00165	123.678	0.00118
124.385	0.00227	124.683	0.000204984
125.39	0.00193	125.694	0.00135
126.396	0.00236	126.699	0.00165
127.401	0.00167	127.704	-0.000417767
128.406	0.00174	128.71	-0.000475018
129.412	0.00199	129.714	-0.00032706
130.417	0.00273	130.719	0.000411993
131.422	0.00265	131.725	0.00122
132.427	0.00217	132.73	0.000759871
133.432	0.00159	133.735	-0.000307404
134.437	0.00242	134.741	-0.00151
135.443	0.00241	135.746	0.000492075
136.448	0.0022	136.751	0.000138863
137.453	0.00323	137.756	0.000636009
138.459	0.00305	138.761	0.000114867
139.464	0.00123	139.766	-0.000422216
140.468	0.000456001	140.772	0.000696079
141.474	0.00228	141.777	-0.000574676
142.479	0.0022	142.782	-0.000310369
143.484	0.00205	143.788	-0.000377094
144.49	0.00161	144.793	-0.00106
145.495	0.00153	145.797	0.00121
146.5	0.00115	146.803	-0.00025531
147.506	0.00172	147.808	0.000643277
148.51	0.00104	148.813	0.000661681
149.515	0.00387	149.819	0.00163
150.521	0.002	150.824	-0.000426158
151.526	0.00143	151.829	0.00125
152.531	0.00212	152.835	0.000754851
153.537	0.00122	153.84	-0.000650209
154.542	0.00268	154.844	0.000850615
155.547	0.00188	155.85	0.00072344
156.553	0.000691025	156.855	-0.000317658
157.557	0.00199	157.86	-8.56559e-05
158.562	0.00070657	158.866	0.000169398
159.568	0.00367	159.871	0.00176
160.573	0.00365	160.876	0.000100033
161.578	0.00114	161.882	0.000282055
162.584	0.00221	162.886	0.000508225
163.589	0.0028	163.891	0.00157
164.594	0.00197	164.897	-0.000194838
165.599	0.00245	165.902	0.000656379
166.604	0.005	166.907	-0.00165
167.609	0.00172	167.913	-0.00162
168.615	0.0023	168.918	0.000826821
169.62	0.00172	169.923	0.00113
170.625	-2.11473e-05	170.928	0.000901967
171.631	0.00469	171.933	0.00109
172.636	0.00342	172.938	-0.00119
173.64	0.00146	173.944	0.000305053
174.646	0.00225	174.949	-0.000510069
175.651	0.000902149	175.954	-0.00153
176.656	0.00156	176.96	0.000979234
177.662	0.00206	177.965	-0.000733206
178.667	0.0035	178.969	0.00198
179.672	0.000922203	179.975	-0.00116
180.678	0.00207	180.98	0.000817667
181.682	0.00247	181.985	-0.000552303
182.687	0.00247	182.991	0.000835671
183.693	0.0025	183.996	0.000780242
184.698	0.00115	185.001	0.00128
185.703	0.00156	186.007	2.54616e-05
186.709	0.00111	187.012	0.00138
187.714	0.00285	188.016	0.00151
188.719	0.0029	189.022	-0.00118
189.724	0.00291	190.027	-0.000952191
190.729	0.00307	191.032	0.000904575
191.734	0.00295	192.038	0.000771993
192.74	0.00257	193.043	0.00145
193.745	0.000552313	194.048	-0.000377938
194.75	0.00137	195.054	0.00266
195.756	0.0021	196.058	0.000843581
196.761	0.00227	197.063	-0.0004539
197.766	0.000501624	198.069	-0.000430499
198.771	0.00321	199.074	0.00147
199.776	0.00161	200.079	-0.00161
200.781	0.0027	201.085	0.000399171
201.787	0.00206	202.09	0.00105
202.792	0.00249	203.095	0.00123
203.797	0.00395	204.1	-0.000942143
204.803	0.00221	205.105	-0.000131924
205.808	0.00148	206.11	-0.000766753
206.812	0.000668484	207.116	-0.000406822
207.818	0.00249	208.121	0.000848184
208.823	0.000978549	209.126	5.16977e-05
209.828	0.00156	210.132	0.000893282
210.834	0.00233	211.137	0.0014
211.839	0.00188	212.141	0.000499842
212.844	0.00169	213.147	-0.000636072
213.85	0.000134567	214.152	0.00182
214.854	0.00275	215.157	0.000301233
215.859	0.00235	216.163	0.000260664
216.865	0.0026	217.168	0.000485588
217.87	0.00292	218.173	-3.27409e-05
218.875	0.00167	219.179	-0.00109
219.881	0.000983827	220.184	-0.00185
220.886	0.00231	221.188	-0.00119
221.891	0.00165	222.194	0.000515685
222.896	0.0026	223.199	0.000626283
223.901	0.00105	224.204	0.000818203
224.906	0.00292	225.21	-0.000428559
225.912	0.00444	226.215	0.00248
226.917	0.00245	227.22	0.000386612
227.922	0.00341	228.226	0.00269
228.928	0.0031	229.23	-0.000856673
229.933	0.000499631	230.235	-0.00141
230.938	0.00208	231.241	-0.000215923
231.943	0.00241	232.251	-0.000559058
232.948	0.00324	233.257	7.37614e-05
233.953	0.00246	234.262	0.00131
234.959	0.0033	235.267	-0.000264874
235.964	0.00363	236.272	-0.000591006
236.969	0.00249	237.277	0.000682777
237.975	0.00273	238.282	-0.000371495
238.98	0.00181	239.288	-0.000730744
239.984	0.0042	240.293	-0.00261
240.99	0.0026	241.298	-0.00132
241.995	0.00317	242.304	0.00132
243	0.000971379	243.309	-0.000287575
244.006	0.00111	244.313	0.000649355
245.011	0.00237	245.319	-0.00247
246.016	0.00422	246.324	0.00044526
247.022	0.00269	247.329	-0.000291114
248.026	0.00351	248.335	0.00109
249.031	0.00327	249.34	0.000577684
250.037	0.00431	250.345	-0.000832324
--	--	251.351	-0.000205443
--	--	252.355	-0.000598683
--	--	253.36	0.00137
--	--	254.366	-0.000860827
--	--	255.371	-0.000403326
--	--	256.376	-0.00139
--	--	257.382	-3.22224e-05
--	--	258.387	0.000294307
--	--	259.392	-0.00113
--	--	260.398	-0.000332957
--	--	261.402	-0.00175
--	--	262.407	0.00107
--	--	263.413	-0.000465024
--	--	264.418	-0.000247143
--	--	265.423	-0.00182
--	--	266.429	-0.000436731
--	--	267.434	0.000357331
--	--	268.439	-0.000487515
--	--	269.444	-0.000580671
--	--	270.449	0.000664176
--	--	271.454	-0.000993472
--	--	272.46	0.000957176
--	--	273.465	-0.00118
--	--	274.47	2.72564e-05
--	--	275.476	-0.000260539
--	--	276.485	0.000499854
--	--	277.491	0.00156
--	--	278.496	-0.00060654
--	--	279.501	-0.000421068
--	--	280.507	-0.000346465
--	--	281.512	0.000347973
--	--	282.517	-0.0014
--	--	283.523	0.00186
--	--	284.527	0.00106
--	--	285.532	0.00153
--	--	286.538	0.000507444
--	--	287.543	-0.00226
--	--	288.548	-0.00102
--	--	289.554	-0.000767771
--	--	290.559	0.000457437
--	--	291.564	-0.000559427
--	--	292.57	-0.000399298
--	--	293.574	0.0011
--	--	294.579	-0.00155
--	--	295.585	-0.0011
--	--	296.59	0.000356231
--	--	297.595	-0.000895589
--	--	298.601	-0.000840719
--	--	299.606	-0.000550996
--	--	300.611	0.00114

## Sheet: Fig3B
WTLT2	add
BQ (uM)	FRET amplitude
0.001	0.00384
0.01	0.00669
0.1	0.00897
0.1	0.00467
1	0.00705
1	0.0082

## Sheet: Fig4
log(Cys/CySS^2)	FRET amplitude WT LT2
0.00104	-0.02981
0.01041	-0.02922
0.05206	-0.03035
0.10412	-0.02551
0.10412	-0.02286
0.10412	-0.03445
0.10412	-0.03445
1.14536	-0.03119
4.37318	-0.01112
8.53811	-0.01805
10.5165	-0.02714
10.5165	-0.02698
20.9288	-0.02359
21.0329	-0.01579
26.5514	-0.01482
41.8576	-0.01655
52.5823	-0.01141
53.1029	0.01841
83.5069	-0.0145
105.165	0.01462
130.675	0.01104
208.455	0.01298
260.829	0.01367
521.137	0.0161
521.658	0.02057
2083.51	0.01731
2083.51	0.02162
